# Supplementary material for: Performance of a 74-Microhaplotype Assay in Kinship Analyses
Source: Genes (Basel). 2024 Feb 10;15(2):224. doi: 10.3390/genes15020224 (PMC10888013; doi:10.3390/genes15020224)
Supplement: Supplementary file 1 [file genes-15-00224-s001.zip]

Archive with 3 entries (3 files):
- Supplementary Figure S1- GRL_curves.jpg
- Supplementary Table S1- GRL_DK_ini_file.txt
- Supplementary Tables S2 to S6.xlsx
