# Supplementary material for: Performance of a 74-Microhaplotype Assay in Kinship Analyses
Source: Genes (Basel). 2024 Feb 10;15(2):224. doi: 10.3390/genes15020224 (PMC10888013; doi:10.3390/genes15020224)
Supplement: Supplementary file 1 [file genes-15-00224-s001.zip › Supplementary Table S1- GRL_DK_ini_file.txt]

[mh01KK-172rs3766175]

chr = chr1
start = 1551446
stop = 1551707

ignore_pos = 1551462,1551477,1551561.1T,1551471.1A,1551467,1551490.1A,1551468,1551469,15f51495.1A,1551495.2T,1551499.1T,1551507.1A,1551495.1T,1551501.1T,1551510.1A,1551495.1A
rare_snp = rs770563823:1551677:A

slide = 5

mh_info =   rs3128342:1551454:CTA*AAT:AC
            rs3766176:1551523:GTG*GTG:CT
		rs3766175:1551559:CAG*TT:AG
            rs1887284:1551679:C*GACG:AG


[mh01KK-001rs2275834rs4648345rs58111155without_rs6688969]

chr = chr1
start = 3826542
stop = 3826796

ignore_pos = 3826562,3826548,3826563,3826739,3826679
rare_snp = rs114208229:3826622:T
           rs1570784091:3826717:C

mh_info =  rs2275834:3826545:C*TG:AG  
           rs4648344:3826568:AGA*GGC:CT
           rs4648345:3826587:GGC*TGC:GA
           rs6663840:3826755:ACA*AAACA:AG
           rs58111155:3826786:GCA*TGT:CG
		

[mh01KK-106rs16840875]

chr = chr1
start = 4167362
stop = 4167594

ignore_pos = 4167538,4167542.1T,4167544.1T
rare_snp = rs764272626:4167529:C

mh_info =  rs16840875:4167371:TCC*GCT:CT
		   rs12123330:4167404:CGT*GCG:CT
	       rs16840876:4167501:CAC*TGA:AG
	       rs56212601:4167564:AAA*GCT:AG
	       rs4468133:4167574:TGA*CTC:AG
		   

[mh01KK-205]

chr = chr1
start = 18396192
stop = 18396382

ignore_pos = 18396288.1A
linked_allele = 18396243:TTAG:T

max_reads_unique_not_called = 0.04

mh_info =  rs11810587:18396198:GAA*TCT:CT
	       rs1336130:18396219:TCC*TCC:CT
	       rs1533623:18396307:TCC*TTA:AG
	       rs1533622:18396352:TTG*GAG:AG


[mh01KK-211rs16835120rs10918374]

chr = chr1
start = 161985839
stop = 161986019

ignore_pos = 161985909,161985913.1A
rare_snp = 161985889:T

max_reads_unique_not_called = 0.04

mh_info = rs16835120:161985843:CCA*GAT:CT
		  rs2490423:161985866:AAC*TCC:AG
	      rs16835127:161985968:ATA*GCA:CT
		  rs10918374:161985985:TGA*CAT:GA
	      rs2341465:161986014:ACA*GTG:CT


[mh01KK-117]

chr = chr1
start = 204664207
stop = 204664412

ignore_pos = 204664363.1C,204664369.1C,204664314.1C

mh_info = rs17413714:204664212:TGC*GAA:AC
	      rs2772234:204664269:ACC*GTC:AG
	      rs1610401:204664372:CAC*CCG:CG
	      rs1610400:204664398:TGC*TGA:CT


[mh01KK-002]

chr = chr1
start = 216461075
stop = 216461132

noise_filter =0.02

ignore_pos = 216461172,216461042,216461137,216461141.1T

mh_info = rs4528199:216461086:ATG*GAA:AG
          rs6604596:216461103:GGT*GAC:AG


[mh02KK-105]

chr = chr2
start = 96700527
stop = 96700649

mh_info = rs2280355:96700566:AGG*GAA:AG
	      rs2280356:96700587:TTT*GTA:AG


[mh02KK-003]

chr = chr2
start = 108969852
stop = 108970029

ignore_pos = 108969968.1A,108969872.1G,108969867,108969873,108970006.1C

slide = 3

mh_info = rs260694:108969857:AGG*ATC:GT
	      rs11123719:108969915:GAG*TCA:CT
	      rs11691107:108969981:TTG*TAA:CT


[mh02KK-215]

chr = chr2
start = 136060037
stop = 136060154

mh_info = rs2011946:136060046:GTG*CTA:CA
	      rs16832624:136060088:TCT*CTT:CT


[mh02KK-201]

chr = chr2
start = 144995596
stop = 144995757

ignore_pos = 144995643.1A,144995690,144995696
rare_snp = rs1295661546:144995628:C

mh_info = rs1371048:144995599:TTC*TTG:GT
	      rs786247:144995713:ACT*TCT:AG


[mh02KK-134]

chr = chr2
start = 160222841
stop = 160223010

ignore_pos = 160222994,160223000.1T,160222979-160222989,160222995.1G

slide = 3

mh_info = rs12469721:160222900:CTC*CTA:AT
          rs3101043:160222924:GCT*ATG:CT
	      rs3111398:160222939:ACA*GGA:CT
	      rs72623112:160223003:TGT*GGC:AG
	

[mh02KK-136]

chr = chr2
start =227227656
stop = 227227751

ignore_pos = 227227626.1C,227227635.1C,227227636.1C,227227651,227227662

slide =3

mh_info =   rs6714835:227227673:CTA*TAG:GT
	        rs6756898:227227690:TAA*AGT:CT
	        rs12617010:227227743:CAG*CAG:AC


[mh03KK-006]

chr = chr3
start =121645254
stop = 121645403

ignore_pos = 121645358.1T

mh_info = rs1919550:121645326:GGG*TGG:AT
	      rs9873644:121645389:ATC*AAG:AG
              

[mh03KK-150]

chr = chr3
start =131927074
stop = 131927327

ignore_pos = 131927224.1T,131927190.1T,131927202.1T,131927307,131927195.1T,131927086.1T,131927164.1T,131927204,131927230.1T,131927234.1T,131927183.1T,131927151,131927209.1T,131927219.1T

slide = 5

mh_info = rs1225051:131927128:CTT*CAA:AG
	      rs1225050:131927157:TAC*GAT:AG
	      rs1225049:131927243:ATG*ATC:CT
	      rs1225048:131927312:TAA*ATC:AC


[mh03KK-020]

chr = chr3
start =140566257
stop = 140566511

noise_filter =0.02

ignore_pos = 140566450,140566425

mh_info = rs4683510:140566273:C*GGCC:CT
	      rs12494698:140566492:GCC*CCA:CT


[mh04KK-010]

chr = chr4
start =1985201
stop = 1985323

ignore_pos = 1985262

mh_info = rs3135123:1985211:AGC*TTG:AG
	      rs495367:1985245:AAC*CAG:AG


[mh04KK-030]

chr = chr4
start = 3664608
stop = 3664787

ignore_pos = 3664629,3664680.1G,3664697.1G,3664776.1G
rare_snp = rs77646942:3664784:T

slide = 3

mh_info = rs16844737:3664643:AAC*GGA:CT
	      rs4916615:3664676:GCA*GTG:CT
	      rs1884412:3664744:CAC*TTA:AG
	      rs1884411:3664757:TAA*TAG:CG


[mh04KK-013]

chr = chr4
start = 67578361
stop = 67578604

ignore_pos = 67578435,67578579.1A

mh_info = rs13131164:67578384:CTG*ACT:AC
          rs3775866:67578462:GTA*GGA:AG
	      rs11725922:67578474:TAT*AGG:AG
	      rs3775867:67578539:AAG*AAT:AG
	      rs17088476:67578584:ATC*CTG:CT


[mh04KK-017]

chr = chr4
start = 99400268
stop = 99400460

ignore_pos = 99400305.1G,99400425.1G
linked_allele = 99400365:GCG:G

mh_info = rs4699748:99400286:GGG*CAG:AG
	      rs2584461:99400416:AAT*GTT:CT
	      rs1442492:99400438:AAT*CCC:AG


[mh05KK-062rs12514741rs870346]

chr = chr5
start = 6844839
stop = 6844988

ignore_pos = 6844862,6844950-6844953,6844969,6844850-6844858,6844957-6844958,6844984.1A

mh_info = rs870348:6844904:TCC*GGT:AT
	      rs870347:6844922:TGT*AGT:CA
		  rs12514741:6844960:GG*TTT:TA
		  rs870346:6844968:CTT*CCC:TC


[mh05KK-122]

chr = chr5
start = 33958789
stop = 33958861

ignore_pos = 33958810-33958818,33958832-33958835,33958835.1T

slide = 3

mh_info = rs1010872:33958805:ATG*CTT:AC
	      rs28777:33958854:CAG*CTC:AC

	
[mh05KK-123]

chr = chr5
start = 33962639
stop = 33962801

ignore_pos = 33962647,33962658,33962702,33962738.1T
rare_snp = rs754486522:33962699:T

slide = 3

mh_info = rs28117:33962665:GAT*GAA:AG
	      rs1423676:33962772:CTA*AGC:CT


[mh05KK-124rs3756463]

chr = chr5
start = 33969500
stop = 33969609

ignore_pos = 33969525.1T

slide = 3

mh_info = rs35414:33969523:TGC*TT:CT
	      rs3756464:33969589:TCC*AAA:AG
		  rs3756463:33969596:GCC*TTA:CG


[mh06KK-030]

chr = chr6
start = 16801526
stop = 16801644

ignore_pos = 16801564,16801625.1T,16801628.1G,16801551.1A

mh_info = rs10949381:16801536:AAA*AGA:CT
	      rs675934:16801552:AAG*CTT:AC
	      rs607341:16801635:TCC*TGA:CT


[mh06KK-031]

chr = chr6
start = 69092537
stop = 69092773

ignore_pos = 69092701.1A,69092564,69092593,69092658,69092678,69092696,69092713.1A

slide = 3

mh_info = rs10455681:69092610:TAC*TAT:AG
	      rs10455682:69092768:CCT*AAT:CG


[mh06KK-008rs6422749rs55995725]

chr = chr6
start = 169255929
stop = 169256188

ignore_pos = 169256163.1G,169255948-169255950,169255963-169255966,169255950.1G

slide = 3

mh_info = rs6930377:169255934:AGG*ACA:GT
	      rs6921774:169255984:AGG*AAG:CG
	      rs6605524:169256025:AAC*TGG:AG
		  rs6422749:169256049:CCC*GTT:AG
	      rs6605523:169256153:TTC*TAG:AG
		  rs55995725:169256176:AGA*TTT:GA


[mh08KK-032pos11738337]

chr = chr8
start = 11738300
stop = 11738475

ignore_pos = 11738327.1A,11738347,11738351.1A,11738401

slide = 3

mh_info = rs1390950:11738320:CAG*ATG:CT
          rs?:11738337:TGT*TGT:CG
	      rs2898295:11738460:ACT*CAA:AG


[mh09KK-161rs75177501]

chr = chr9
start = 344211
stop = 344403

ignore_pos = 344259.1T,344317,344367,344371.1T
rare_snp = rs192812786:344286:G

mh_info = rs4741823:344229:GTT*TTC:CT
	      rs16932430:344332:AAT*TAG:GT
		  rs75177501:344375:AGT*TTC:GT


[mh09KK-033]

chr = chr9
start = 680708
stop = 680843

ignore_pos = 680747,680762.1T
linked_allele = 680768:GTG:A

mh_info = rs10815466:680714:TAA*CAC:AG
	      rs9408671:680763:TTT*GTG:CT
	      rs17431629:680791:CTT*CAG:GT


[mh09KK-020]

chr = chr9
start = 16795138
stop = 16795293

ignore_pos = 16795193.1T,16795206.1T,16795175-16795186
linked_allele = 16795213:GCTC:C

slide = 3

mh_info = rs10962598:16795161:AGG*ACA:AG
	      rs73649032:16795165:ACA*TGC:CT
	      rs10810635:16795243:AAG*AGG:CT
          rs10962599:16795288:GAC*GGT:CT


[mh09KK-152rs10746697]

chr = chr9
start = 83193697
stop = 83193882

noise_filter = 0.025

ignore_pos = 83193844,83193848.1T

mh_info = rs10746697:83193721:AA*TAA:GA
          rs10867949:83193734:AGA*TGT:AG
	      rs4282648:83193793:CAT*TGC:GT
	      rs10780576:83193815:ATC*AGA:CT
	      rs7046769:83193875:TCA*TAA:AG


[mh09KK-153]

chr = chr9
start = 101207439
stop = 101207576

ignore_pos = 101207504.1T,101207514.1T,101207492.1T,101207472-101207481,101207498-101207505
rare_snp = rs746064412:101207488:T

slide = 3

mh_info = rs10125791:101207458:GCTC*G:CT
	      rs2987741:101207493:CAG*TGC:AG
	      rs7047561:101207570:TAG*ACC:AC


[mh09KK-157rs2073578]

chr = chr9
start = 132987083
stop = 132987250

noise_filter = 0.02

ignore_pos = 132987233.1C
rare_snp = 132987085:T

mh_info = rs606141:132987092:CCC*GGG:AG
	      rs8193001:132987108:GGC*TCT:CT
	      rs56256724:132987176:TGG*TGT:CT
	      rs2073578:132987205:GGA*GGG:AC
	      rs633153:132987245:AAC*GTG:CT


[mh10KK-169rs117779427]

chr = chr10
start = 14166491
stop = 14166658

ignore_pos = 14166501,14166508.1T,14166629,14166633.1C,14166505.1T

mh_info = rs10796164:14166511:CA*AAG:AG
          rs117779427:14166522:GTC*CTG:AG
	      rs10796165:14166589:AAG*CAA:TC
	      rs17154765:14166612:TGG*ATC:TC
	      rs10796166:14166653:TTC*AAC:AG


[mh10KK-170]

chr = chr10
start = 77150268
stop = 77150509

noise_filter = 0.02

ignore_pos = 77150346,77150364,77150392.1A

mh_info = rs2250841:77150284:CCA*CCC:GT
	      rs2250840:77150316:GCC*TTC:AG
	      rs12359688:77150473:GGT*AGT:AG


[mh11KK-180rs12360952rs4752778]

chr = chr11
start = 1669536
stop = 1669769

ignore_pos = 1669594.1G,1669676,1669677,1669616,1669672,1669677.1C,1669592-1669593
rare_snp = rs117851656:1669542:T
linked_allele = 1669540:ACCTTG:A

slide = 3

mh_info = rs12802112:1669561:GAT*AGA:AG
          rs12360952:1669657:GG*GAC:TC
	      rs28631755:1669681:GGG*TTT:AC
		  rs4752778:1669720:ATG*TAA:CT
	      rs7112918:1669739:CCA*GAA:CT
	      rs4752777:1669754:TGA*GCA:CG


[mh11KK-036]

chr = chr11
start = 5088703
stop = 5088846

ignore_pos = 5088736,5088723.1T,5088726.1T,5088741.1T,5088745.1T,5088719
rare_snp = rs111474403:5088807:G

mh_info = rs10500616:5088716:TTA*CAT:CA
	      rs2499936:5088838:CAC*ATA:AG


[mh11KK-187]

chr = chr11
start = 79236548
stop = 79236762

ignore_pos = 79236553,79236582,79236694,79236753.1T

slide = 3

mh_info = rs493442:79236551:CTC*C:CG
	      rs17137917:79236580:TGAG*G:CT
	      rs551850:79236600:ACT*TAC:CG
	      rs17137926:79236732:CTG*AAA:AG


[mh11KK-040]

chr = chr11
start = 113393710
stop = 113393832

linked_allele = 113393799:CC:A

mh_info = rs4938013:113393748:CAT*CTC:AC
	      rs11214596:113393789:TGG*CAA:CG


[mh12KK-202]

chr = chr12
start = 30017265
stop = 30017466

ignore_pos = 30017372,30017438,30017459.1A,30017367.1T

mh_info = rs10506052:30017296:AAA*TTC:AC
	      rs4931233:30017373:TTG*GGC:AG
	      rs10506053:30017426:TAA*AGG:CT
	      rs4931234:30017449:TCC*ACC:CT


[mh12KK-046]

chr = chr12
start = 118451668
stop = 118451837

ignore_pos = 118451676,118451680.1A,118451786,118451680.1G,118451791.1A

slide = 3

mh_info = rs1503767:118451683:C*GGTA:TG
          rs11068953:118451754:TTC*TAA:AG


[mh13KK-213rs2152726rs2152727]

chr = chr13
start = 23191396
stop = 23191587

ignore_pos = 23191405.1G,23191410,23191424.1A,23191579.1T,23191511
rare_snp = rs1877245786:23191435:C

slide = 3

mh_info = rs8181845:23191402:TAT*GGG:CT
          rs2152726:23191459:ACC*GA:AG
		  rs2152727:23191462:GA*GTCA:TC
	      rs679482:23191496:TTA*AAA:AC
	      rs9510616:23191542:CTG*CCA:AG


[mh13KK-217rs9534373]

chr = chr13
start = 46291790
stop = 46292041

ignore_pos = 46292025.1T,46292033,46292027,46292017.1T,46291813.1A

mh_info = rs7320507:46291795:AGC*GAT:AG
	      rs9562648:46291835:ACA*TTT:AG
		  rs9534373:46291924:AA*CAT:GA
	      rs9562649:46291949:AAA*GGC:CT
	      rs2765614:46291987:GGC*TCA:AG


[mh13KK-047]

chr = chr13
start = 50313406
stop = 50313595

ignore_pos = 50313450.1G,50313454.1G,50313473,50313463.1G,50313546

slide = 3

mh_info = rs806301:50313424:CTT*ACC:CT
	      rs2066700:50313589:GAT*TAT:CT


[mh13KK-218]

chr = chr13
start = 53486680
stop = 53486904

mh_info = rs1927847:53486692:ATT*CCA:CT
	      rs9536429:53486746:GAA*AAT:CT
	      rs7492234:53486757:AGG*AGT:CT
	      rs9536430:53486837:GAG*CCT:CT


[mh13KK-225rs4884652]

chr = chr13
start = 66138579
stop = 66138709

ignore_pos = 66138606.1A,66138691

slide = 3

mh_info = rs4884651:66138600:CAC*TAT:AG
	      rs9529023:66138658:CAA*TTC:AC
		  rs4884652:66138683:CTC*ACG:CT
	      rs7329287:66138696:CAT*TTC:AG


[mh13KK-223rs1192203rs3825482]

chr = chr13
start = 110154322
stop = 110154567

ignore_pos = 110154406,110154524,110154549,110154397,110154350.1T,110154383,110154372.1G,110154383.1C

slide = 3

mh_info = rs1192203:110154342:CAG*TGG:TC
          rs1192204:110154352:TTG*GGG:CT
	      rs1192205:110154395:CCT*TGG:CG
	      rs3825483:110154412:AGG*GGC:CT
		  rs3825482:110154442:GAG*CCA:GT
	      rs3825481:110154505:ATG*TGT:CT


[mh14KK-048rs149195448rs12879393]

chr = chr14
start = 73783833
stop = 73784037

ignore_pos = 73783889,73783894.1T,73783869.1G,73783872

slide = 3

mh_info = rs149195448:73783850:AGC*ACT:GA
          rs12717560:73783854:ACT*GAA:AG
	      rs12878166:73784012:CCA*CCT:CT
		  rs12879393:73784027:GAC*CCT:TC


[mh15KK-067rs7183984]

chr = chr15
start = 46578488
stop = 46578683

ignore_pos = 46578600,46578577,46578572.1G,46578525.1C

mh_info = rs701463:46578536:CCC*TAT:GT
          rs7183984:46578631:TAC*TGC:TC
	      rs701464:46578657:TAG*CAC:CT


[mh15KK-095]

chr = chr15
start = 48122762
stop = 48122886

mism_up = 2
mism_down = 2
noise_filter = 0.02

ignore_pos = 48122855,48122859.1A,48122871.1A
rare_snp = rs750568327:48122846:T

mh_info = rs2433354:48122772:GTT*TGT:CT
	      rs2459391:48122871:AAA*TTA:AG


[mh15KK-104]

chr = chr15
start = 63806303
stop = 63806566

ignore_pos = 63806316,63806490

mh_info = rs11631544:63806358:GAC*TCT:CT
	      rs10152453:63806414:TTA*TCA:AC
	      rs80047978:63806495:TGC*TAC:AG


[mh16KK-049rs9937460rs12929083]

chr = chr16
start = 7159150
stop = 7159315

ignore_pos = 7159254,7159352.1C,7159259.1T
rare_snp = rs113511754:7159247:C
linked_allele = 7159287:GAAAA:-

slide = 3

mh_info = rs9937460:7159184:TGC*TGT:AG
          rs9937467:7159207:CTT*GAT:AC
	      rs17670098:7159246:ACC*AAG:CA
	      rs17670111:7159266:TAG*CAC:AG
	      rs12929083:7159310:GTC*TGC:AG

	
[mh16KK-302]

chr = chr16
start = 7537675
stop = 7537866

linked_allele = 7537753:ACTT:T
rare_snp = rs572353063:7537787:T

slide = 3

mh_info = rs1395579:7537732:AGT*TTT:AG
	      rs1395580:7537744:TAA*GCA:CT
	      rs1395582:7537802:GAA*GCA:AT
	      rs9939248:7537845:TTC*GGA:CT


[mh16KK-053]

chr = chr16
start = 31087549
stop = 31087712

ignore_pos = 31087671,31087677.1G,31087694.1G,31087699.1G

slide = 5

mh_info = rs201075024:31087679:GGC*GGG:CT
	      rs11150606:31087690:CGC*GTC:CT


[mh16KK-061]

chr = chr16
start = 87447680
stop = 87447851

ignore_pos = 87447802
rare_snp = rs191672813:87447695:A
           rs144294858:87447763:T

mh_info = rs4559917:87447773:AAT*CCA:CG
	      rs6540049:87447822:CTG*GGA:CT


[mh17KK-014rs184295696]

chr = chr17
start = 4497053
stop = 4497166

ignore_pos = 4497052.1G
rare_snp = rs184295696:4497137:G

mh_info = rs333113:4497061:GGG*TTG:CG
	      rs8074965:4497089:CTC*TTC:AC
	      rs11657785:4497097:CCA*TAG:CT
		  rs184295696:4497137:TGG*CTC:AG


[mh17KK-052rs142236120]

chr = chr17
start = 45394947
stop = 45395154

ignore_pos = 45395052.1G,45395138,45395077,45395120.1C,45395132

slide = 3

mh_info = rs1059504:45394955:CAC*CTG:AG
		  rs142236120:45395086:GAA*CAG:GA
	      rs8327:45395141:AA*CAA:AG


[mh17KK-105]

chr = chr17
start = 45996493
stop = 45996660

ignore_pos = 45996579,45996583.1C

mh_info = rs1052553:45996523:GGC*GTG:AG
	      rs17652121:45996607:GAA*GTC:CT
	      rs11568305:45996652:GCC*GGA:AG


[mh17KK-054]

chr = chr17
start = 49209699
stop = 49209823

mh_info = rs2233362:49209705:AGG*TGA:AG
	      rs634370:49209747:GCC*TCC:AG


[mh17KK-272rs2934896rs78871226]

chr = chr17
start = 54865049
stop = 54865211

mism_up = 3

ignore_pos = 54865155,54865160.1A,54865166.1A,54865196.1A,54865061.1T,54865118.1T,54865118.1C,54865118.2C
linked_allele = 54865056:GTTCCC:T

slide = 3

mh_info = rs2934896:54865060:GAC*G:AG
          rs2934897:54865067:CCA*TGC:CT
	      rs7207239:54865095:ATG*GAT:CT
		  rs78871226:54865115:GAT*AGG:CT
	      rs16955257:54865130:TTA*CCT:AC
	      rs7212184:54865197:AAA*AGA:CT


[mh18KK-285]

chr = chr18
start = 24557334
stop = 24557496

mh_info = rs16940823:24557355:GAA*TTT:AC
	      rs17187688:24557432:CCT*CAT:AG
	      rs17187695:24557448:GCC*GTG:CT
	      rs1945150:24557490:AAT*TAT:GT


[mh18KK-293pos78329983]

chr = chr18
start = 78329849
stop = 78329986

noise_filter = 0.025

ignore_pos = 78329909.1G

mh_info = rs621320:78329886:GGAG*G:AG
	      rs621340:78329907:TGGG*GG:GT
	      rs678179:78329945:AAC*TTT:AG
	      rs621766:78329968:GTG*CCC:AG
		  rs?:78329983:GTC*GTG:AG


[mh19KK-299rs12985452]

chr = chr19
start = 22546677
stop = 22546890

ignore_pos = 22546684,22546725

mh_info = rs12985452:22546698:AGG*TTG:AG
          rs4932999:22546749:ACC*GCT:CT
	      rs4932769:22546780:TAC*GGA:AG
	      rs2361019:22546811:GTA*TGC:AT
	      rs2860462:22546851:ACC*CAA:AG


[mh19KK-301]

chr = chr19
start = 50938482
stop = 50938616

ignore_pos = 50938497,50938502.1C,50938538.1C
rare_snp = rs753905140:50938605:A

mh_info = rs10408594:50938488:TAA*GAT:AG
	      rs11084040:50938503:CCC*CCG:AG
	      rs10408037:50938527:CAC*GCC:AG
	      rs8104441:50938551:AGC*GCC:CT


[mh20KK-035]

chr = chr20
start = 2088648
stop = 2088750

ignore_pos = 2088727

slide = 3

mh_info = rs6136957:2088699:TGC*TTC:CT
	      rs13044611:2088729:C*GGATG:AG


[mh20KK-307pos16532686]

chr = chr20
start = 16532603
stop = 16532775

ignore_pos = 16532667,16532660.1C,16532684.1T,16532731.1A,16532735.1A,16532739.1A

slide = 5

mh_info = rs6044080:16532615:TTA*TTA:CT
          rs17674942:16532671:TTT*TCT:CT
          rs35016900:16532686:CTiAAC:-T
          rs6044081:16532697:TGC*TCT:AG
          rs16997830:16532755:AAA*TTA:AC


[mh20KK-058rs6020381rs117379501]

chr = chr20
start = 50227700
stop = 50227849

ignore_pos = 50227736,50227789.1T

mh_info = rs6122890:50227723:CAA*ACA:CT
	      rs6095836:50227756:GGC*TAG:AG
		  rs6020381:50227811:AGT*TTC:GT
	      rs6012881:50227828:TGT*CT:CT
		  rs117379501:50227831:CT*GAG:TA


[mh21KK-315rs6517970pos20507847pos20507850]

chr = chr21
start = 20507764
stop = 20507928

ignore_pos = 20507762.1T

slide = 3

mh_info = rs8126597:20507774:TAG*GTA:AG
          rs6517970:20507846:GGTGTG*G:AC
		  rs?:20507847:GiAAA:-G
		  rs?:20507850:GAAAiGCCT:-A
	      rs8131148:20507879:TAG*CTG:CT
	      rs6517971:20507919:AGC*GCA:CT


[mh21KK-316]

chr = chr21
start = 26410626
stop = 26410791

rare_snp = rs1449518211:26410646:G

mh_info = rs961302:26410649:GA*AGTG:AG
	      rs17002090:26410673:TCA*GTC:CT
	      rs961301:26410720:ATC*TAG:AG
	      rs2830208:26410783:AAG*AAA:CT


[mh21KK-320]

chr = chr21
start = 41642685
stop = 41642891

ignore_pos = 41642864,41642851.1T,41642868.1T

mh_info = rs2838081:41642699:GGC*ACC:AG
	      rs2838082:41642769:AGC*GCC:AG
	      rs78902658:41642858:TTC*TTG:CT
	      rs2838083:41642884:AGG*AGA:AG


[mh21KK-324rs7282557rs80278660]

chr = chr21
start = 45294621
stop = 45294817

ignore_pos = 45294615,45294620.1G

mh_info = rs6518223:45294634:TCA*GGA:CT
          rs7282557:45294671:CC*CAGG:GA
	      rs2838868:45294726:CTT*ACT:CT
	      rs7279250:45294777:TCC*CGT:AT
	      rs8133697:45294792:CCA*TGA:AG
		  rs80278660:45294799:TAG*GTC:CT


[mh22KK-069]

chr = chr22
start = 41333203
stop = 41333306

ignore_pos = 41333225.1A,41333271.1C,41333235,41333222,41333246.1C,41333259.1C,41333288.1A,41333298.1T,41333282.1C

slide = 4

mh_info = rs8137373:41333212:TAA*GAG:AG
	      rs2235845:41333290:AAG*AGG:GT


[mh22KK-061]

chr = chr22
start = 44367675
stop = 44367908

rare_snp = rs183427752:44367839:A
           rs879913910:44367894:A

mh_info = rs763040:44367726:AAC*TGA:AG
	      rs5764924:44367771:CTC*ACA:AG
	      rs763041:44367872:TCC*GGG:AG
