# Supplementary material for: Performance of a 74-Microhaplotype Assay in Kinship Analyses
Source: Genes (Basel). 2024 Feb 10;15(2):224. doi: 10.3390/genes15020224 (PMC10888013; doi:10.3390/genes15020224)
Supplement: Supplementary file 1 [file genes-15-00224-s001.zip › Supplementary Tables S2 to S6.xlsx]

## Sheet: Supplementary Table S2.
Supplementary Table S2. SNPs present in the 74-plex with new variants, rare SNPs, and linked alleles.
Marker	SNPs in original MHs*	Added SNPs to the MHs	Rare SNPs	Linked allele
mh01KK-172	rs3128342	rs3766175	rs770563823
	rs3766176
	rs1887284
mh01KK-001	rs4648344	rs2275834	rs114208229
	rs6663840	rs4648345	rs1570784091
		rs58111155
mh01KK-106	rs12123330	rs16840875	rs764272626
	rs16840876
	rs56212601
	rs4468133
mh01KK-205	rs11810587			18396243 [T]
	rs1336130
	rs1533623
	rs1533622
mh01KK-211	rs2490423	rs16835120	161985889
	rs16835127	rs10918374
	rs2341465
mh01KK-117	rs17413714
	rs2772234
	rs1610401
	rs1610400
mh01KK-002	rs4528199
	rs6604596
mh02KK-105	rs2280355
	rs2280356
mh02KK-003	rs260694
	rs11123719
	rs11691107
mh02KK-215	rs2011946
	rs16832624
mh02KK-201	rs1371048		rs1295661546
	rs786247
mh02KK-134	rs3101043	rs12469721
	rs3111398
	rs72623112
mh02KK-136	rs6714835
	rs6756898
	rs12617010
mh03KK-006	rs1919550
	rs9873644
mh03KK-150	rs1225051
	rs1225050
	rs1225049
	rs1225048
mh03KK-020	rs4683510
	rs12494698
mh04KK-010	rs3135123
	rs495367
mh04KK-030	rs16844737		rs77646942
	rs4916615
	rs1884412
	rs1884411
mh04KK-013	rs13131164
	rs3775866
	rs11725922
	rs3775867
	rs17088476
mh04KK-017	rs4699748			99400365 [G]
	rs2584461
	rs1442492
mh05KK-062	rs870348	rs12514741
	rs870347	rs870346
mh05KK-122	rs1010872
	rs28777
mh05KK-123	rs28117		rs754486522
	rs1423676
mh05KK-124	rs35414	rs3756463
	rs3756464
mh06KK-030	rs10949381
	rs675934
	rs607341
mh06KK-031	rs10455681
	rs10455682
mh06KK-008	rs6930377	rs6422749
	rs6921774	rs55995725
	rs6605524
	rs6605523
mh08KK-032	rs1390950	11738337
	rs2898295
mh09KK-161	rs4741823	rs75177501	rs192812786
	rs16932430
mh09KK-033	rs10815466			rs9408672 [A]
	rs9408671
	rs17431629
mh09KK-020	rs10962598
	rs73649032			rs57542309 [C]
	rs10810635
	rs10962599
mh09KK-152	rs10867949	rs10746697
	rs4282648
	rs10780576
	rs7046769
mh09KK-153	rs10125791		rs746064412
	rs2987741
	rs7047561
mh09KK-157	rs606141	rs2073578	132987085
	rs8193001
	rs56256724
	rs633153
mh10KK-169	rs10796164	rs117779427
	rs10796165
	rs17154765
	rs10796166
mh10KK-170	rs2250841
	rs2250840
	rs12359688
mh11KK-180	rs12802112	rs12360952	rs117851656	rs113739994 [A]
	rs28631755	rs4752778
	rs7112918
	rs4752777
mh11KK-036	rs10500616		rs111474403
	rs2499936
mh11KK-187	rs493442
	rs17137917
	rs551850
	rs17137926
mh11KK-040	rs4938013			rs4938014 [A]
	rs11214596
mh12KK-202	rs10506052
	rs4931233
	rs10506053
	rs4931234
mh12KK-046	rs1503767
	rs11068953
mh13KK-213	rs8181845	rs2152726	rs1877245786
	rs679482	rs2152727
	rs9510616
mh13KK-217	rs7320507	rs9534373
	rs9562648
	rs9562649
	rs2765614
mh13KK-047	rs806301
	rs2066700
mh13KK-218	rs1927847
	rs9536429
	rs7492234
	rs9536430
mh13KK-225	rs4884651	rs4884652
	rs9529023
	rs7329287
mh13KK-223	rs1192204	rs1192203
	rs1192205	rs3825482
	rs3825483
	rs3825481
mh14KK-048	rs12717560	rs149195448
	rs12878166	rs12879393
mh15KK-067	rs701463	rs7183984
	rs701464
mh15KK-095	rs2433354		rs750568327
	rs2459391
mh15KK-104	rs11631544
	rs10152453
	rs80047978
mh16KK-049	rs9937467	rs9937460	rs113511754	rs138567121†
	rs17670098	rs12929083
	rs17670111
mh16KK-302	rs1395579		rs572353063	rs1395581 [T]
	rs1395580
	rs1395582
	rs9939248
mh16KK-053	rs201075024
	rs11150606
mh16KK-061	rs4559917		rs144294858
	rs6540049		rs191672813
mh17KK-014	rs333113	rs184295696
	rs8074965		rs184295696
	rs11657785
mh17KK-052	rs1059504	rs142236120
	rs8327
mh17KK-105	rs1052553
	rs17652121
	rs11568305
mh17KK-054	rs2233362
	rs634370
mh17KK-272	rs2934897	rs2934896		rs7207213 [T]
	rs7207239	rs78871226
	rs16955257
	rs7212184
mh18KK-285	rs16940823
	rs17187688
	rs17187695
	rs1945150
mh18KK-293	rs621320	rs75620451
	rs621340
	rs678179
	rs621766
mh19KK-299	rs4932999	rs12985452
	rs4932769
	rs2361019
	rs2860462
mh19KK-301	rs10408594		rs753905140
	rs11084040
	rs10408037
	rs8104441
mh20KK-035	rs6136957
	rs13044611
mh20KK-307	rs6044080	rs35016900 †
	rs17674942
	rs6044081
	rs16997830
mh20KK-058	rs6122890	rs6020381
	rs6095836	rs117379501
	rs6012881
mh21KK-315	rs8126597	rs6517970 ‡
	rs8131148	rs369181807 †
	rs6517971	rs202132081 †
mh21KK-316	rs961302		rs1449518211
	rs17002090
	rs961301
	rs2830208
mh21KK-320	rs2838081
	rs2838082
	rs78902658
	rs2838083
mh21KK-324	rs6518223	rs7282557
	rs2838868	rs80278660
	rs7279250
	rs8133697
mh22KK-069	rs8137373
	rs2235845
mh22KK-061	rs763040		rs183427752
	rs5764924		rs879913910
	rs763041
* Oldoni et al. 2020a
† Indel
‡ Close to an indel

## Sheet: Supplementary Table S3.
Supplementary Table S3. Allele frequencies for 72 MHs in Denmark, East Greenland, and West Greenland.
Marker	Allele	Denmark	East Greenland	West Greenland
mh01KK-001	ATGTGG	0	0.114	0.082
	GCATAG	0.428	0.364	0.316
	GCGTAC	0.12	0.188	0.215
	GCGTAG	0.016	0	0
	GCGTGG	0.112	0.011	0.076
	GTGTAG	0.288	0.182	0.184
	GTGTGG	0.028	0.142	0.12
	ATGCGG	0	0	0.006
	GTGTGC	0.008	0	0
mh01KK-002	AA	0.048	0.364	0.253
	AG	0.364	0.034	0.089
	GA	0.264	0.045	0.152
	GG	0.324	0.557	0.506
mh01KK-106	CCAGA	0.348	0.636	0.595
	CCAGG	0.392	0.028	0.082
	CTAGG	0.184	0.335	0.297
	TCAAG	0	0	0.013
	TCGAG	0.076	0	0.013
mh01KK-117	AACC	0.1	0.278	0.158
	AACT	0.216	0.034	0.07
	AAGC	0.02	0	0.006
	AAGT	0.004	0	0
	AGCC	0.116	0.011	0.07
	AGCT	0.108	0.114	0.063
	AGGC	0.004	0	0
	AGGT	0.128	0.136	0.057
	CACC	0.28	0.426	0.57
	CACT	0.012	0	0.006
	CGCT	0.012	0	0
mh01KK-172	ACTG	0.228	0.099	0.088
	ATAG	0.128	0.169	0.236
	ATTA	0.012	0.244	0.216
	ATTG	0.608	0.029	0.162
	CTAG	0.024	0.459	0.297
mh01KK-205	CCAG	0.068	0.131	0.165
	TCAG	0.432	0.585	0.494
	TTAA	0.092	0.028	0.076
	TTAG	0.22	0.057	0.095
	TTGG	0.188	0.199	0.171
mh01KK-211	CACGT	0.032	0.006	0.025
	CATAC	0.248	0.017	0.051
	CATGC	0.004	0	0
	CATGT	0.616	0.114	0.266
	CGTGC	0.08	0.773	0.525
	TATGC	0.02	0.091	0.133
mh02KK-003	GTC	0.004	0.006	0.013
	TCC	0.108	0.653	0.468
	TTC	0.856	0.341	0.487
	TTT	0.032	0	0.032
mh02KK-105	AA	0.704	0.216	0.418
	GA	0.092	0.011	0.019
	GG	0.204	0.773	0.563
mh02KK-134	ACCG			0.006
	ACTA	0.124	0.006	0.025
	ACTG	0.06	0.006	0.019
	ATCG	0.156	0.034	0.127
	ATTA	0	0.051	0.076
	ATTG	0.26	0.432	0.342
	TCCG	0.032	0.261	0.158
	TCTA	0.024	0.045	0.076
	TCTG	0.048	0.006	0.019
	TTCG	0.024	0	0
	TTTA	0.076	0.125	0.095
	TTTG	0.056	0.023	0.013
	ATCA	0.004	0	0
	ACCA	0.136	0.011	0.044
mh02KK-136	GTA	0.204	0.04	0.095
	GTC	0.38	0.034	0.089
	TCA	0.124	0.313	0.19
	TCC	0.084	0.244	0.209
	TTA	0.004	0.006	0
	TTC	0.204	0.364	0.418
mh02KK-201	GA	0.292	0.023	0.082
	GG	0.32	0.051	0.063
	TA	0.388	0.926	0.854
mh02KK-215	AT	0.764	0.063	0.19
	CC	0.188	0.278	0.272
	CT	0.048	0.659	0.538
mh03KK-006	AA	0.212	0.392	0.411
	AG	0.072	0.29	0.203
	TA	0.716	0.318	0.386
mh03KK-020	CC	0.692	0.705	0.538
	CT	0.216	0.011	0.063
	TT	0.092	0.284	0.399
mh04KK-010	AA	0.192	0.369	0.259
	AG	0.324	0.108	0.259
	GA	0.156	0.114	0.158
	GG	0.328	0.409	0.323
mh04KK-013	AAGAT	0.104	0.188	0.146
	CAGAT	0.076	0.006	0.006
	CGAAT	0.32	0.08	0.247
	CGGAC	0.092	0.659	0.456
	CGGAT	0.256	0.04	0.114
	CGGGT	0.152	0.028	0.032
mh04KK-017	ACA	0.108	0.318	0.196
	GCA	0.572	0.244	0.335
	GCG	0.22	0.006	0.114
	GTA	0.1	0.432	0.354
mh04KK-030	TCAC	0.348	0.46	0.411
	TCAG	0.272	0.125	0.101
	TCGC	0.012	0.017	0
	TCGG	0.336	0.216	0.304
	TTAC	0.008	0.028	0.025
	TTGG	0	0.148	0.158
	TTAG	0.024	0.006	0
mh05KK-062	AAAT	0.004	0	0
	AATC	0.084	0.534	0.576
	AATT	0.452	0.199	0.171
	ACTC	0.044	0.006	0.006
	ACTT	0.136	0.017	0.025
	TATT	0.28	0.244	0.222
mh05KK-122	AC	0.004	0.534	0.285
	CA	0.984	0.097	0.266
	CC	0.012	0.369	0.449
mh05KK-123	AC	0.996	0.142	0.291
	GT	0	0.335	0.443
	GC	0.004	0.523	0.266
mh05KK-124	CAC	0.292	0.08	0.12
	CGC	0.352	0.04	0.146
	TAC	0.132	0.682	0.456
	TGC	0.196	0.023	0.032
	TGG	0.028	0.176	0.247
mh06KK-008	TCAGAG	0.336	0.023	0.044
	TCGGAA	0.024	0.028	0.044
	TCGGAG	0.084	0	0.025
	TCGGGA	0.016	0.284	0.215
	TCGGGG	0.02	0	0.019
	TGAAAG	0.136	0.023	0.038
	TGAGAG	0.044	0.006	0.019
	TGGGAA	0	0.023	0.082
	TGGGAG	0.212	0.602	0.487
	TGGGGG	0.012	0	0
	TGGGGA	0	0	0.006
	TGGAAG	0.116	0.011	0.019
mh06KK-030	CAT	0.504	0.494	0.475
	TAT	0.368	0.25	0.158
	TCC	0.128	0.256	0.367
mh06KK-031	AG	0.832	0.33	0.455
	GC	0.168	0.67	0.545
mh08KK-032	CCG	0.32	0.239	0.297
	TCA	0	0.085	0.013
	TCG	0.476	0.148	0.177
	CGG	0.204	0.528	0.513
mh09KK-020	ACCC	0.08	0.443	0.31
	ACTC	0.096	0.295	0.304
	ACTT	0.728	0.091	0.209
	GCTC	0.096	0.17	0.177
mh09KK-152	AATTA	0.652	0.722	0.633
	AATTG	0.164	0.08	0.12
	AGTCG	0.128	0.006	0.044
	GAGCA	0.056	0.193	0.203
mh09KK-153	CAA	0.072	0.068	0.044
	CAC	0.008	0.006	0.006
	CGA	0.168	0.04	0.095
	TAA	0.18	0.318	0.475
	TAC	0.008	0	0
	TGA	0.564	0.568	0.38
mh09KK-157	ACCAT	0	0.006	0
	ACTAT	0.144	0.017	0.038
	GCCAC	0.08	0.25	0.184
	GCCCC	0.152	0.398	0.367
	GCCCT	0	0	0.019
	GTCAC	0.024	0	0.006
	ACCAC	0.304	0.222	0.266
	GCCAT	0.296	0.108	0.12
mh09KK-161	CTG	0.344	0.523	0.468
	CTT	0.036	0.011	0.013
	TTG	0.612	0.466	0.513
	TTT	0.008	0	0.006
mh10KK-169	AACCG	0.036	0	0.019
	AACTG	0.012	0.006	0.019
	AATCG	0.544	0.352	0.329
	AATTG	0.012	0	0.013
	AGCTG	0	0.057	0.101
	GACCG	0.008	0	0.013
	GACTG	0.104	0.165	0.171
	GATCG	0.256	0.381	0.329
	GATTG	0.016	0.04	0.006
	GATTA	0.012	0	0
mh10KK-170	GAA	0.464	0.028	0.154
	GAG	0.26	0.045	0.051
	GGA	0.004	0	0
	GGG	0.22	0.358	0.237
	TGA	0.052	0.568	0.558
mh11KK-036	AA	0.404	0.222	0.209
	AG	0.308	0.222	0.494
	CG	0.288	0.557	0.297
mh11KK-040	AC	0.332	0.148	0.335
	CC	0.148	0.801	0.551
	CG	0.52	0.051	0.114
mh11KK-180	ACCCCG	0	0.034	0.013
	ACCCTC	0.004	0.006	0
	ACCCTG	0.2	0.074	0.082
	ACCTTG	0.112	0.091	0.089
	ATACTC	0.116	0	0.032
	ATCCCC	0.072	0.063	0.127
	ATCCCG	0.044	0.028	0.114
	ATCCTC	0.108	0.068	0.051
	GCACTG	0.064	0	0.019
	GCCCCG	0.004	0	0
	GCCCTC	0.264	0.455	0.329
	ACCCCC	0.012	0	0
	GCCCTG	0	0.182	0.146
mh11KK-187	CCCA	0.108	0.188	0.095
	CCCG	0.16	0.028	0.051
	GCCG	0.004	0	0
	GCGG	0.66	0.5	0.671
	GTGG	0.068	0.284	0.184
mh12KK-046	GA	0.108	0.261	0.146
	GG	0.02	0.114	0.177
	TA	0.532	0.489	0.608
	TG	0.34	0.136	0.07
mh12KK-202	AACT	0.084	0.006	0.013
	AATC	0.04	0.011	0.019
	AGTT	0.396	0.063	0.095
	CATC	0.06	0.023	0.044
	CATT	0.42	0.898	0.829
mh13KK-047	CC	0.424	0.449	0.392
	CT	0.468	0.398	0.494
	TC	0.076	0	0.019
	TT	0.032	0.153	0.095
mh13KK-213	CACCA	0.172	0.131	0.158
	CACCG	0.196	0.136	0.171
	CATCA	0.036	0.034	0.038
	CATCG	0.208	0.011	0.044
	CGCCG	0.032	0.136	0.203
	TATAG	0.096	0.063	0.095
	TATCA	0.192	0.335	0.241
	TATCG	0.068	0.153	0.051
mh13KK-217	AAACG	0.224	0.011	0.114
	AAATA	0.236	0.068	0.171
	AAATG	0.24	0.636	0.449
	AAGCA	0.056	0.08	0.019
	AAGCG	0	0.097	0.07
	AAGTG	0	0.006	0.057
	AGACG	0.012	0	0
	AGATG	0.004	0.011	0
	AGGCA	0.18	0.091	0.101
	AGGCG	0.024	0	0.006
	AGGTG	0.016	0	0.013
	GGACG	0.008	0	0
mh13KK-218	CCCC	0.024	0.08	0.032
	CCCT	0.144	0.051	0.089
	CTCC	0.052	0.426	0.348
	CTCT	0.076	0.063	0.038
	CTTC	0.12	0.028	0.07
	CTTT	0.036	0	0.025
	TCCC	0.044	0	0.006
	TCCT	0.012	0	0.006
	TCTC	0.012	0	0
	TTCC	0.044	0.006	0.025
	TTCT	0.1	0.324	0.241
	TTTC	0.132	0.023	0.025
	TTTT	0.204	0	0.095
mh13KK-223	CCCCTT	0.176	0.085	0.044
	CCGCGT	0.348	0.244	0.278
	CCGCTT	0.02	0	0.006
	CCGTGC	0.064	0.295	0.127
	CCGTGT	0.272	0.278	0.361
	CTGCGT	0.08	0.097	0.177
	TTCCGT	0.04	0	0.006
mh13KK-225	AATG	0.376	0.705	0.519
	ACTG	0.216	0.034	0.114
	GACG	0.16	0.051	0.114
	GATA	0.224	0.205	0.234
	GCTG	0.024	0.006	0.019
mh14KK-048	AGCC	0.008	0	0
	AGCT	0.012	0	0
	GACC	0.012	0	0
	GACT	0.204	0.199	0.247
	GATC	0.108	0.403	0.323
	GGCC			0.006
	GGCT	0.056	0.011	0.013
	GGTC	0.344	0.222	0.133
	GGTT	0.244	0.165	0.272
	GATT	0.012	0	0.006
mh15KK-067	GTC	0.024	0.176	0.076
	GTT	0.352	0.466	0.487
	TCT	0.144	0.011	0.044
	TTC	0.092	0.097	0.139
	TTT	0.388	0.25	0.253
mh15KK-095	CA	1000	0.614	0.835
	TA	0	0.199	0.12
	TG	0	0.188	0.044
mh15KK-104	CAG	0.308	0.045	0.101
	TAA	0.368	0.057	0.076
	TAG	0.164	0.875	0.772
	TCG	0.16	0.023	0.051
mh16KK-049	AACAA	0.208	0.028	0.103
	GAAAA	0.208	0.517	0.526
	GACAA	0.128	0.352	0.224
	GACAG	0.164	0.063	0.032
	GACGG	0.12	0.023	0.058
	GCCAA	0.172	0.017	0.058
mh16KK-053	CC	0.016	0.557	0.411
	CT	0.984	0.443	0.589
mh16KK-061	CC	0.132	0.159	0.323
	CT	0.568	0.057	0.127
	GC	0.18	0.466	0.342
	GT	0.12	0.318	0.209
mh16KK-302	ACTT	0.672	0.182	0.272
	GCTC	0.056	0.21	0.247
	GCTT	0.088	0.375	0.291
	GTAT	0.132	0.233	0.184
	GTTT	0.052	0	0.006
mh17KK-014	CCCA	0.068	0.886	0.785
	CCTA	0.14	0.034	0.032
	GCCA	0.084	0.017	0.038
	GCTA	0.7	0.063	0.146
	GCTG	0.008	0	0
mh17KK-052	AAA	0.328	0.42	0.392
	AGA	0.2	0.301	0.184
	AGG	0.38	0.267	0.405
	GGA	0.088	0.011	0.019
	GGG	0.004	0	0
mh17KK-054	AA	0.136	0.239	0.171
	AG	0.304	0.574	0.589
	GG	0.56	0.188	0.241
mh17KK-105	ATA	0.024	0.006	0.006
	ATG	0.736	0.96	0.943
	GCG	0.24	0.034	0.051
mh17KK-272	ATCCCT	0.056	0.04	0.108
	GCCCCT	0.228	0.648	0.487
	GTCCAT	0.016	0.074	0.133
	GTCCCC	0.228	0.159	0.089
	GTCCCT	0.256	0.034	0.076
	GTCTCT	0.06	0	0.025
	GTTCCC	0.156	0.045	0.082
mh18KK-285	AGCG	0.212	0.045	0.152
	CACG	0.208	0.074	0.184
	CGCG	0.004	0	0
	CGCT	0.516	0.216	0.184
	CGTG	0.06	0.665	0.481
mh18KK-293	AGAAA	0.6	0.216	0.304
	AGAAG	0.004	0	0
	ATAGA	0.024	0.006	0.013
	ATGAA	0.036	0.114	0.082
	GGAAA	0.008	0	0
	GGAAG	0.16	0.097	0.101
	GGAGA	0.116	0.557	0.487
	GTAAA	0.032	0.006	0
	GTAAG	0.016	0.006	0.013
	GTAGA	0.004	0	0
mh19KK-299	ATGAA	0	0.006	0
	GCAAA	0.212	0.318	0.297
	GCAAG	0.26	0.034	0.101
	GCATG	0.328	0.25	0.215
	GCGTA	0.004	0.04	0.057
	GCGTG	0.112	0.074	0.063
	ACAAA	0.084	0.278	0.266
mh19KK-301	AGGT	0.068	0	0.019
	GAAC	0.748	0.176	0.342
	GGAT	0.184	0.824	0.639
mh20KK-035	CA	0.268	0.267	0.146
	CG	0.72	0.273	0.392
	TG	0.012	0.46	0.462
mh20KK-058	CATCA	0.02	0	0
	CATCT	0.332	0.153	0.152
	TAGCT	0.016	0.085	0.076
	TAGTT	0.54	0.54	0.563
	TATCT	0.088	0.222	0.209
	TGTCT	0.004	0	0
mh20KK-307	CCGA	0.036	0	0.006
	CTGA	0.36	0.227	0.171
	TCGA	0.236	0.341	0.38
	TTAA	0.172	0.199	0.203
	TTGA	0.02	0.051	0.07
	TTGC	0.176	0.182	0.171
mh21KK-315	ACC	0.012	0	0.038
	ATC	0.356	0.42	0.342
	ATT	0.012	0.006	0.006
	GCC	0.156	0.102	0.114
	GCT	0.212	0.011	0.051
	GTC	0.1	0.045	0.082
	GTT	0.152	0.415	0.367
mh21KK-316	ACAC	0.192	0.193	0.253
	ACGC	0.048	0	0.013
	ACGT	0.424	0.545	0.475
	ATGC	0.064	0.028	0.013
	GCGC	0.272	0.233	0.247
mh21KK-320	AACA	0.2	0.017	0.044
	AACG	0.148	0.131	0.133
	GACA	0.02	0.153	0.222
	GACG	0.052	0	0.006
	GATA	0.208	0.034	0.057
	GGCA	0.26	0.205	0.278
	GGCG	0.112	0.46	0.259
mh21KK-324	CACTAC	0.044	0.011	0.013
	CACTGC	0.064	0.011	0.019
	CGCAAC	0.028	0	0
	CGCAGC	0.004	0	0
	CGCTAC	0.024	0.006	0.032
	CGCTGC	0.004	0	0
	CGTAAC	0.016	0	0.026
	CGTAGC	0.02	0.023	0.013
	CGTTAC	0.224	0.261	0.154
	TGCAGC	0.368	0.483	0.596
	TGCTGC	0.112	0.006	0.026
	TGCTGT	0.024	0.006	0.006
	TGTAAC	0.068	0.193	0.115
mh22KK-061	AAA	0.064	0.011	0.025
	AAG	0.2	0.301	0.228
	GAA	0.38	0.631	0.62
	GAG	0.28	0.04	0.082
	GGG	0.076	0.017	0.044
mh22KK-069	AG	0.212	0.625	0.405
	GG	0.004	0	0
	GT	0.784	0.375	0.595

## Sheet: Supplementary Table S4.
Supplementary Table S4. Population data (observed and expected heterozygosity, allele count, and Ae) for Danes, West Greenlanders, East Greenlanders.
Locus	Genotypes	Denmark					West Greenland						East Greenland
		Obs Het	Exp Het	P-value	Allele count	Ae	Genotypes	Obs Het	Exp Het	P-value	Allele count	Ae	Genotypes	Obs Het	Exp Het	P-value	Allele count	Ae
mh01KK-172	125	0.57	0.56	0.264	5	2.29	74	0.82	0.78	0.042	5	4.62	86	0.7	0.69	0.567	5	3.27
mh01KK-001	125	0.68	0.71	0.327	7	3.43	79	0.77	0.8	0.552	7	4.95	88	0.77	0.77	0.762	6	4.36
mh01KK-106	125	0.72	0.69	0.622	4	3.21	79	0.49	0.55	0.349	5	2.24	88	0.42	0.48	0.362	3	1.94
mh01KK-205	125	0.69	0.72	0.572	5	3.56	79	0.66	0.69	0.634	5	3.22	88	0.63	0.6	0.952	5	2.5
mh01KK-211	125	0.52	0.55	0.085	6	2.24	79	0.63	0.64	0.981	5	2.75	88	0.43	0.38	0.907	5	1.62
mh01KK-117	125	0.81	0.83	0.632	11	5.75	79	0.57	0.64	0.095	8	2.76	88	0.69	0.71	0.419	6	3.47
mh01KK-002	125	0.73	0.69	0.362	4	3.26	79	0.63	0.65	0.488	4	2.88	88	0.65	0.56	0.278	4	2.26
mh02KK-105	125	0.5	0.46	0.455	3	1.84	79	0.49	0.51	0.417	3	2.05	88	0.34	0.36	0.723	3	1.56
mh02KK-003	125	0.29	0.26	0.563	4	1.34	79	0.67	0.55	0.193	4	2.2	88	0.43	0.46	0.371	3	1.85
mh02KK-215	125	0.36	0.38	0.676	3	1.61	79	0.63	0.6	0.819	3	2.53	88	0.53	0.49	0.391	3	1.95
mh02KK-201	125	0.7	0.66	0.453	3	2.98	79	0.27	0.26	0.386	3	1.35	88	0.14	0.14	0.378	3	1.16
mh02KK-134	125	0.83	0.86	0.377	12	7.18	79	0.84	0.82	0.776	12	5.66	88	0.74	0.73	0.433	11	3.66
mh02KK-136	125	0.77	0.75	0.553	6	4.05	79	0.77	0.73	0.591	5	3.75	88	0.63	0.71	0.202	6	3.47
mh03KK-006	125	0.44	0.44	0.68	3	1.78	79	0.61	0.64	0.523	3	2.81	88	0.57	0.66	0.166	3	2.98
mh03KK-020	125	0.52	0.47	0.372	3	1.88	79	0.58	0.55	0.867	3	2.23	88	0.51	0.43	0.072	3	1.74
mh04KK-010	125	0.73	0.73	0.508	4	3.69	79	0.63	0.74	0.008	4	3.86	88	0.68	0.68	0.232	4	3.08
mh04KK-030	125	0.72	0.69	0.868	6	3.27	79	0.75	0.71	0.889	5	3.41	88	0.6	0.71	0.194	7	3.41
mh04KK-013	125	0.8	0.79	0.12	6	4.7	79	0.73	0.7	0.939	6	3.34	88	0.53	0.52	0.18	6	2.1
mh04KK-017	125	0.64	0.61	0.565	4	2.53	79	0.67	0.71	0.37	4	3.51	88	0.68	0.66	0.361	4	2.91
mh05KK-062	125	0.66	0.69	0.419	6	3.25	79	0.58	0.59	0.268	5	2.46	88	0.63	0.62	0.792	5	2.62
mh05KK-122	125	0.03	0.03	1000	3	1.03	79	0.66	0.65	0.005	3	2.86	88	0.6	0.57	0.73	3	2.34
mh05KK-123	125	0.01	0.01	1000	2	1.01	79	0.62	0.65	0.07	3	2.88	88	0.6	0.6	0.633	3	2.49
mh05KK-124	125	0.74	0.74	0.998	5	3.8	79	0.73	0.7	0.61	5	3.32	88	0.56	0.5	0.685	5	1.99
mh06KK-030	125	0.67	0.6	0.106	3	2.48	79	0.49	0.62	0.091	3	2.62	88	0.67	0.63	0.679	3	2.71
mh06KK-031	125	0.3	0.28	0.523	2	1.39	78	0.45	0.5	0.492	2	2	88	0.41	0.44	0.477	2	1.8
mh06KK-008	125	0.77	0.8	0.55	10	5.08	79	0.68	0.71	0.783	11	3.41	88	0.53	0.56	0.811	8	2.26
mh08KK-032	125	0.64	0.63	0.633	3	2.72	79	0.53	0.62	0.002	4	2.64	88	0.7	0.64	0.094	4	2.77
mh09KK-161	125	0.46	0.51	0.594	4	2.03	79	0.52	0.52	0.63	4	2.09	88	0.57	0.51	0.206	3	2.05
mh09KK-020	125	0.45	0.45	0.998	4	1.81	79	0.76	0.74	0.873	4	3.86	88	0.67	0.68	0.964	4	3.15
mh09KK-152	125	0.54	0.53	0.761	4	2.13	79	0.51	0.55	0.477	4	2.2	88	0.41	0.44	0.144	4	1.78
mh09KK-153	125	0.58	0.62	0.81	6	2.62	79	0.59	0.62	0.889	5	2.66	88	0.58	0.57	0.428	5	2.34
mh09KK-157	125	0.77	0.77	0.072	6	4.39	79	0.72	0.75	0.83	7	3.99	88	0.75	0.72	0.675	6	3.6
mh10KK-169	125	0.61	0.63	0.833	9	2.69	79	0.78	0.75	0.73	9	3.96	88	0.8	0.7	0.03	6	3.37
mh10KK-170	125	0.74	0.67	0.489	5	3.02	78	0.54	0.61	0.196	4	2.57	88	0.52	0.55	0.853	4	2.22
mh11KK-180	125	0.88	0.84	0.099	11	6.44	79	0.86	0.83	0.803	10	5.81	88	0.73	0.74	0.909	9	3.85
mh11KK-036	125	0.67	0.66	0.697	3	2.96	79	0.67	0.63	0.498	3	2.69	88	0.65	0.6	0.622	3	2.47
mh11KK-187	125	0.57	0.52	0.109	5	2.1	79	0.53	0.51	0.992	4	2.03	88	0.56	0.64	0.571	4	2.75
mh11KK-040	125	0.59	0.6	0.932	3	2.5	79	0.63	0.57	0.724	3	2.35	88	0.35	0.34	0.622	3	1.51
mh12KK-202	125	0.67	0.66	0.926	5	2.92	79	0.25	0.3	0.139	5	1.43	88	0.2	0.19	1000	5	1.24
mh12KK-046	125	0.56	0.59	0.769	4	2.45	79	0.56	0.58	0.878	4	2.36	88	0.59	0.67	0.293	4	2.99
mh13KK-213	125	0.83	0.84	0.491	8	6.21	79	0.85	0.84	0.146	8	6.14	88	0.82	0.81	0.059	8	5.24
mh13KK-217	125	0.83	0.8	0.644	10	5.08	79	0.82	0.74	0.848	9	3.87	88	0.58	0.57	0.601	8	2.32
mh13KK-047	125	0.63	0.6	0.562	4	2.48	79	0.57	0.6	0.66	4	2.48	88	0.58	0.62	0.384	3	2.63
mh13KK-218	125	0.87	0.88	0.811	13	8.68	79	0.82	0.8	0.993	12	5	88	0.7	0.7	0.951	8	3.37
mh13KK-225	125	0.71	0.74	0.97	5	3.83	79	0.68	0.65	0.982	5	2.89	88	0.43	0.46	0.862	5	1.85
mh13KK-223	125	0.72	0.76	0.623	7	4.25	79	0.76	0.75	0.842	7	3.96	88	0.75	0.76	0.452	5	4.22
mh14KK-048	125	0.74	0.77	0.219	9	4.32	79	0.75	0.75	0.295	7	3.96	88	0.72	0.73	0.655	5	3.64
mh15KK-067	125	0.72	0.7	0.423	5	3.32	79	0.63	0.68	0.488	5	3.08	88	0.55	0.68	0.075	5	3.16
mh15KK-095	125	0			1	1	79	0.33	0.29	0.619	3	1.4	88	0.53	0.55	0.296	3	2.23
mh15KK-104	125	0.77	0.72	0.819	4	3.57	79	0.32	0.39	0.012	4	1.63	88	0.25	0.23	1000	4	1.3
mh16KK-049	125	0.81	0.83	0.606	6	5.87	78	0.65	0.66	0.181	6	2.94	88	0.59	0.61	0.488	6	2.54
mh16KK-302	125	0.53	0.52	0.224	5	2.08	79	0.71	0.75	0.627	5	4.02	88	0.73	0.73	0.625	4	3.73
mh16KK-053	125	0.03	0.03	1000	2	1.03	79	0.54	0.49	0.355	2	1.95	88	0.45	0.5	0.516	2	1.99
mh16KK-061	125	0.6	0.62	0.327	4	2.6	79	0.63	0.72	0.499	4	3.62	88	0.7	0.66	0.56	4	2.91
mh17KK-014	125	0.45	0.48	0.731	5	1.93	79	0.35	0.36	0.072	4	1.57	88	0.2	0.21	0.561	4	1.27
mh17KK-052	125	0.72	0.7	0.062	5	3.37	79	0.65	0.65	0.417	4	2.87	88	0.65	0.66	0.796	4	2.98
mh17KK-105	125	0.44	0.4	0.622	3	1.67	79	0.11	0.11	1000	3	1.12	88	0.08	0.08	1000	3	1.08
mh17KK-054	125	0.58	0.58	0.267	3	2.37	79	0.54	0.57	0.097	3	2.33	88	0.67	0.58	0.104	3	2.39
mh17KK-272	125	0.85	0.8	0.981	7	5.06	79	0.72	0.72	0.406	7	3.53	88	0.57	0.55	0.908	6	2.21
mh18KK-285	125	0.66	0.64	0.108	5	2.81	79	0.7	0.68	0.366	4	3.15	88	0.5	0.51	0.82	4	2.03
mh18KK-293	125	0.62	0.6	0.023	10	2.5	79	0.7	0.66	0.593	6	2.92	88	0.58	0.62	0.756	7	2.66
mh19KK-299	125	0.8	0.76	0.411	6	4.22	79	0.8	0.78	0.173	6	4.59	88	0.72	0.75	0.184	7	4.08
mh19KK-301	125	0.42	0.4	1000	3	1.68	79	0.47	0.48	0.651	3	1.91	88	0.28	0.29	0.724	2	1.41
mh20KK-035	125	0.39	0.41	0.78	3	1.7	79	0.65	0.62	0.811	3	2.6	88	0.59	0.65	0.046	3	2.83
mh20KK-307	125	0.76	0.76	0.065	6	4.09	79	0.77	0.76	0.394	6	4.1	88	0.74	0.76	0.278	5	4.19
mh20KK-058	125	0.66	0.59	0.141	6	2.45	79	0.59	0.61	0.813	4	2.59	88	0.7	0.63	0.176	4	2.72
mh21KK-315	125	0.77	0.77	0.216	7	4.42	79	0.71	0.73	0.871	7	3.69	88	0.63	0.64	0.806	6	2.79
mh21KK-316	125	0.72	0.71	0.651	5	3.4	79	0.58	0.65	0.247	5	2.89	88	0.67	0.61	0.368	4	2.59
mh21KK-320	125	0.85	0.81	0.306	7	5.4	79	0.77	0.79	0.408	7	4.72	88	0.7	0.71	0.942	6	3.43
mh21KK-324	125	0.78	0.79	0.662	13	4.8	78	0.6	0.61	0.156	10	2.55	88	0.7	0.66	0.912	9	2.98
mh22KK-069	125	0.37	0.34	0.678	3	1.52	79	0.41	0.49	0.162	2	1.94	88	0.57	0.47	0.069	2	1.89
mh22KK-061	125	0.76	0.73	0.812	5	3.71	79	0.62	0.56	0.448	5	2.26	88	0.56	0.51	0.717	5	2.05
Total					387	230.82					367	218.6					337	188.35
Mean					5.38	3.21					5.03	2.99					4.62	2.58

## Sheet: Supplementary Table S5.
Supplementary Table S5. Pairwise FST values calculated for all population pairs based on 72 MHs.
	Denmark	West Greenland	East Greenland
Denmark	-	0.00000+-0.0000	0.00000+-0.0000
West Greenland	0.02345	-	0.00000+-0.0000
East Greenland	0.19826	0.12925	-

## Sheet: Supplementary Table S6. 
Supplementary Table S6. False positives and negatives rates obtained for simulated data in Greenlanders.
Relationship	LR threshold	MH		STR		SNP
		False Postives†	False Negatives‡	False Postives†	False Negatives‡	False Postives†	False Negatives‡
Siblings	1	0.003	0.001	0.014	0.01	0.053	0.053
	10	0.002	0.002	0.003	0.031	0.015	0.182
	100	0	0.014	0	0.084	0.001	0.436
	1,000	0	0.043	0	0.18	0	0.705
	10,000	0	0.078	0	0.305	0	0.901
Half siblings	1	0.057	0.057	0.092	0.126	0.234	0.211
	10	0.006	0.208	0.016	0.358	0.018	0.786
	100	0.003	0.475	0	0.666	0	0.982
	1,000	0	0.739	0	0.897	0	1
	10,000	0	0.892	0	0.968	0	1
Cousins	1	0.21	0.226	0.225	0.275	0.354	0.346
	10	0.007	0.717	0.005	0.803	0.001	0.996
	100	0	0.964	0	0.967	0	1
	1,000	0	0.998	0	0.997	0	1
	10,000	0	1	0	1	0	1
†False positives: number of LR values higher than the LR limit when unrelated = true / number of unrelated (1000)
‡False negatives: number of LR values below the LR limit when related = true / number of related (1000)
